# Supplementary material for: ﻿Resin outpourings on conifers are inhabited by more members of Nectriaceae (Hypocreales, Sordariomycetes) than previously thought
Source: MycoKeys. 2025 Feb 12;113:337–58. doi: 10.3897/mycokeys.113.140446 (PMC11840427; doi:10.3897/mycokeys.113.140446)
Supplement: XML Treatment for Cosmospora elegans [file mycokeys.113.140446-treatment1.xml]

<!DOCTYPE tp:taxon-treatment
  PUBLIC "-//TaxonX//DTD Taxonomic Treatment Publishing DTD v0 20100105//EN" "tax-treatment-NSO.dtd">
<tp:taxon-treatment xmlns:tp="http://www.plazi.org/taxpub"><tp:treatment-meta><kwd-group><label>Taxon classification</label><kwd>
                <named-content content-type="kingdom">Fungi</named-content>
              </kwd><kwd>
                <named-content content-type="order">Hypocreales</named-content>
              </kwd><kwd>
                <named-content content-type="family">Nectriaceae</named-content>
              </kwd></kwd-group><mixed-citation publication-type="journal"><person-group><name><surname>Czachura</surname><given-names>Paweł</given-names></name><name><surname>Janik</surname><given-names>Paulina</given-names></name></person-group><article-title>﻿Resin outpourings on conifers are inhabited by more members of <tp:taxon-name><tp:taxon-name-part taxon-name-part-type="family">Nectriaceae</tp:taxon-name-part></tp:taxon-name> (<tp:taxon-name><tp:taxon-name-part taxon-name-part-type="order">Hypocreales</tp:taxon-name-part></tp:taxon-name>, <tp:taxon-name><tp:taxon-name-part taxon-name-part-type="class">Sordariomycetes</tp:taxon-name-part></tp:taxon-name>) than previously thought</article-title><source>MycoKeys</source><day>12</day><month>02</month><year>2025</year><volume>113</volume><fpage>337</fpage><lpage>358</lpage><pub-id pub-id-type="doi">10.3897/mycokeys.113.140446</pub-id></mixed-citation></tp:treatment-meta><tp:nomenclature><label>﻿</label><tp:taxon-name>
              <object-id xmlns:xlink="http://www.w3.org/1999/xlink" content-type="arpha" xlink:type="simple">1C81298F-FFDF-5945-AEF2-1CDC09641FEC</object-id>
              <tp:taxon-name-part taxon-name-part-type="genus" reg="Cosmospora">Cosmospora</tp:taxon-name-part>
              <tp:taxon-name-part taxon-name-part-type="species" reg="elegans">elegans</tp:taxon-name-part>
              <object-id xmlns:xlink="http://www.w3.org/1999/xlink" content-type="mycobank" xlink:type="simple">856972</object-id>
            </tp:taxon-name><tp:taxon-authority>Czachura &amp; Janik</tp:taxon-authority><tp:taxon-status xmlns:xlink="http://www.w3.org/1999/xlink" xlink:type="simple">sp. nov.</tp:taxon-status><xref ref-type="fig" rid="F3">Figs 3</xref><xref ref-type="fig" rid="F4">, 4</xref></tp:nomenclature><tp:treatment-sec sec-type="etymology" id="SECID0E4KCI"><title>Etymology.</title><p>The name refers to the visually attractive appearance of cultures of this species.</p></tp:treatment-sec><tp:treatment-sec sec-type="Typus" id="SECID0ECLCI"><title>Typus.</title><p>Poland, Małopolskie Province, Tatra County, the Tatra National Park, Dolina Białego, isolated from the resin of <italic><tp:taxon-name><tp:taxon-name-part taxon-name-part-type="genus" reg="Picea">Picea</tp:taxon-name-part><tp:taxon-name-part taxon-name-part-type="species" reg="abies">abies</tp:taxon-name-part></tp:taxon-name></italic>, 16. Jul. 2021, leg. P. Czachura (holotype: KRAM F-60000; culture ex-type: <named-content xmlns:xlink="http://www.w3.org/1999/xlink" content-type="dwc:institutional_code" xlink:title="Westerdijk Fungal Biodiverity Institute, Utrecht, The Netherlands" xlink:href="http://grbio.org/institution/centraalbureau-voor-schimmelcultures-cbs-fungal-biodiversity-centre" xlink:type="simple">CBS</named-content> 152410).</p></tp:treatment-sec><tp:treatment-sec sec-type="description" id="SECID0E2LCI"><title>Description.</title><p>Mycelium consisting of branched, septate, hyaline to subhyaline or yellowish orange in mass, smooth hyphae, 1.7–4.2 µm diam., with occasional anastomoses. Chlamydospores rarely formed, subglobose to broadly ellipsoidal, hyaline to subhyaline, smooth, aseptate, 8.1–13.1 × 6.1–9.5 µm, intercalary or terminal, single. Conidiophores arising laterally or terminally from somatic hyphae, 20.2–74.7 μm long, unbranched or branched, hyaline, smooth- and thin-walled, bearing terminal and lateral conidiogenous cells, or reduced to single conidiogenous cells borne laterally or terminally on aerial hyphae. Conidiogenous cells monophialidic, subulate or subcylindrical, hyaline, smooth- and thin-walled, 20.2–55.4 μm long, at the base 2.0–3.3 μm wide and at the apex 1.2–1.9 μm wide, without noticeable periclinal thickening, collarettes absent or sometimes a minute apical collarette can be present. Microconidia ellipsoidal, cylindrical, slightly allantoid or obovoid to clavate, hyaline, smooth- and thin-walled, aseptate, 3.5–14.7 × 2.3–3.8 μm.</p><fig id="F3" position="float" orientation="portrait"><object-id xmlns:xlink="http://www.w3.org/1999/xlink" content-type="doi" xlink:type="simple">10.3897/mycokeys.113.140446.figure3</object-id><object-id xmlns:xlink="http://www.w3.org/1999/xlink" content-type="arpha" xlink:type="simple">971283C0-1E2F-5698-9D8D-4086BCD7C122</object-id><label>Figure 3.</label><caption><p>Morphology of cultures of <italic><tp:taxon-name><tp:taxon-name-part taxon-name-part-type="genus" reg="Cosmospora">Cosmospora</tp:taxon-name-part><tp:taxon-name-part taxon-name-part-type="species" reg="elegans">elegans</tp:taxon-name-part></tp:taxon-name></italic> (<named-content xmlns:xlink="http://www.w3.org/1999/xlink" content-type="dwc:institutional_code" xlink:title="Westerdijk Fungal Biodiverity Institute, Utrecht, The Netherlands" xlink:href="http://grbio.org/institution/centraalbureau-voor-schimmelcultures-cbs-fungal-biodiversity-centre" xlink:type="simple">CBS</named-content> 152410) after 2 weeks of growth at 25 °C <bold>A, B</bold> colony on <abbrev xmlns:xlink="http://www.w3.org/1999/xlink" xlink:title="malt extract agar" id="ABBRID0E4MCI" xlink:type="simple">MEA</abbrev><bold>C, D</bold> colony on <abbrev xmlns:xlink="http://www.w3.org/1999/xlink" xlink:title="oatmeal agar" id="ABBRID0EDNCI" xlink:type="simple">OA</abbrev><bold>E, F</bold> colony on <abbrev xmlns:xlink="http://www.w3.org/1999/xlink" xlink:title="potato dextrose agar" id="ABBRID0EJNCI" xlink:type="simple">PDA</abbrev><bold>G, H</bold> colony on <abbrev xmlns:xlink="http://www.w3.org/1999/xlink" xlink:title="synthetic nutrient-poor agar" id="ABBRID0EPNCI" xlink:type="simple">SNA</abbrev>.</p></caption><graphic xmlns:xlink="http://www.w3.org/1999/xlink" xlink:href="mycokeys-113-337-g003.jpg" position="float" orientation="portrait" xlink:type="simple" id="oo_1249092.jpg"><uri content-type="original_file" xlink:type="simple">https://binary.pensoft.net/fig/1249092</uri></graphic></fig></tp:treatment-sec><tp:treatment-sec sec-type="description" id="SECID0EYNCI"><title>Culture characteristics.</title><p>Colony on <abbrev xmlns:xlink="http://www.w3.org/1999/xlink" xlink:title="malt extract agar" id="ABBRID0E5NCI" xlink:type="simple">MEA</abbrev> umbonate with fimbriate margin, slightly radially folded from the colony centre toward margin, yellow with white margin, reaching 21 mm diam. after 2 weeks at 15 °C and 35 mm diam. after 2 weeks at 25 °C, reverse luteous. Colony on <abbrev xmlns:xlink="http://www.w3.org/1999/xlink" xlink:title="oatmeal agar" id="ABBRID0ECOCI" xlink:type="simple">OA</abbrev> flat with slightly fimbriate margin, whitish to creamy with yellowish margin, reaching 21 mm diam. after 2 weeks at 15 °C and 39 mm diam. after 2 weeks at 25 °C, reverse fuscous black to pale brown at margin. Colony on <abbrev xmlns:xlink="http://www.w3.org/1999/xlink" xlink:title="potato dextrose agar" id="ABBRID0EGOCI" xlink:type="simple">PDA</abbrev> umbonate with fimbriate margin, radially folded from the colony centre toward margin, creamy at centre becoming yellow toward the outer part of colony with white margin, reaching 20 mm diam. after 2 weeks at 15 °C and 34 mm diam. after 2 weeks at 25 °C, reverse bright luteous with whitish margin. Colony on <abbrev xmlns:xlink="http://www.w3.org/1999/xlink" xlink:title="synthetic nutrient-poor agar" id="ABBRID0EKOCI" xlink:type="simple">SNA</abbrev> flat with slightly undulate and slightly fimbriate margin, whitish, reaching 22 mm diam. after 2 weeks at 15 °C and 40 mm diam. after 2 weeks at 25 °C, reverse whitish.</p><fig id="F4" position="float" orientation="portrait"><object-id xmlns:xlink="http://www.w3.org/1999/xlink" content-type="doi" xlink:type="simple">10.3897/mycokeys.113.140446.figure4</object-id><object-id xmlns:xlink="http://www.w3.org/1999/xlink" content-type="arpha" xlink:type="simple">C875F3E4-3EB9-5BEC-8DFC-05156E1099E5</object-id><label>Figure 4.</label><caption><p>Morphology of <italic><tp:taxon-name><tp:taxon-name-part taxon-name-part-type="genus" reg="Cosmospora">Cosmospora</tp:taxon-name-part><tp:taxon-name-part taxon-name-part-type="species" reg="elegans">elegans</tp:taxon-name-part></tp:taxon-name></italic> (<named-content xmlns:xlink="http://www.w3.org/1999/xlink" content-type="dwc:institutional_code" xlink:title="Westerdijk Fungal Biodiverity Institute, Utrecht, The Netherlands" xlink:href="http://grbio.org/institution/centraalbureau-voor-schimmelcultures-cbs-fungal-biodiversity-centre" xlink:type="simple">CBS</named-content> 152410) <bold>A</bold> hyphae <bold>B</bold> anastomosing hyphae <bold>C, D</bold> chlamydospores <bold>E–K</bold> conidiophores and monophialidic conidiogenous cells with arising microconidia <bold>L–R</bold> microconidia. Scale bars: 10 µm (<bold>A–R</bold>).</p></caption><graphic xmlns:xlink="http://www.w3.org/1999/xlink" xlink:href="mycokeys-113-337-g004.jpg" position="float" orientation="portrait" xlink:type="simple" id="oo_1249093.jpg"><uri content-type="original_file" xlink:type="simple">https://binary.pensoft.net/fig/1249093</uri></graphic></fig></tp:treatment-sec><tp:treatment-sec sec-type="notes" id="SECID0E1PCI"><title>Notes.</title><p><italic><tp:taxon-name><tp:taxon-name-part taxon-name-part-type="genus" reg="Cosmospora">Cosmospora</tp:taxon-name-part><tp:taxon-name-part taxon-name-part-type="species" reg="elegans">elegans</tp:taxon-name-part></tp:taxon-name></italic> clusters as a fully-supported lineage (MLB = 100%, BPP = 1) to the closest phylogenetic relative – <italic><tp:taxon-name><tp:taxon-name-part taxon-name-part-type="genus" reg="Cosmospora">Cosmospora</tp:taxon-name-part><tp:taxon-name-part taxon-name-part-type="species" reg="viridescens">viridescens</tp:taxon-name-part></tp:taxon-name></italic> (Fig. <xref ref-type="fig" rid="F2">2</xref>), from which it can be differentiated mainly by the size and the shape of conidia. <italic><tp:taxon-name><tp:taxon-name-part taxon-name-part-type="genus" reg="Cosmospora">C.</tp:taxon-name-part><tp:taxon-name-part taxon-name-part-type="species" reg="elegans">elegans</tp:taxon-name-part></tp:taxon-name></italic> has more elongated conidia in shape (mostly ellipsoidal and cylindrical) and larger in size (3.5–14.7 μm) in contrast to <italic><tp:taxon-name><tp:taxon-name-part taxon-name-part-type="genus" reg="Cosmospora">C.</tp:taxon-name-part><tp:taxon-name-part taxon-name-part-type="species" reg="viridescens">viridescens</tp:taxon-name-part></tp:taxon-name></italic> whose conidia are globose or reniform and reaching 4–8 μm long (<xref ref-type="bibr" rid="B7">Booth 1959</xref>). Additionally, <italic><tp:taxon-name><tp:taxon-name-part taxon-name-part-type="genus" reg="Cosmospora">C.</tp:taxon-name-part><tp:taxon-name-part taxon-name-part-type="species" reg="elegans">elegans</tp:taxon-name-part></tp:taxon-name></italic> has smaller conidiophores which reach 74.7 μm in length in the type specimen whereas conidiophores of <italic><tp:taxon-name><tp:taxon-name-part taxon-name-part-type="genus" reg="Cosmospora">C.</tp:taxon-name-part><tp:taxon-name-part taxon-name-part-type="species" reg="viridescens">viridescens</tp:taxon-name-part></tp:taxon-name></italic> reach 500 μm (<xref ref-type="bibr" rid="B7">Booth 1959</xref>). Moreover, <italic><tp:taxon-name><tp:taxon-name-part taxon-name-part-type="genus" reg="Cosmospora">C.</tp:taxon-name-part><tp:taxon-name-part taxon-name-part-type="species" reg="elegans">elegans</tp:taxon-name-part></tp:taxon-name></italic> rarely forms single chlamydospores in contrast to <italic><tp:taxon-name><tp:taxon-name-part taxon-name-part-type="genus" reg="Cosmospora">C.</tp:taxon-name-part><tp:taxon-name-part taxon-name-part-type="species" reg="viridescens">viridescens</tp:taxon-name-part></tp:taxon-name></italic> in which chlamydospores are absent (<xref ref-type="bibr" rid="B7">Booth 1959</xref>).</p></tp:treatment-sec><tp:treatment-sec><!--Section generated to contain objects referenced in tp:taxon-treatment.--><fig id="F2" position="float" orientation="portrait"><object-id xmlns:xlink="http://www.w3.org/1999/xlink" content-type="doi" xlink:type="simple">10.3897/mycokeys.113.140446.figure2</object-id><object-id xmlns:xlink="http://www.w3.org/1999/xlink" content-type="arpha" xlink:type="simple">71EC4ABD-2C2E-5FDA-994D-0FF452D4A45B</object-id><label>Figure 2.</label><caption><p>Maximum likelihood consensus tree inferred from the combined ITS, LSU, <italic><abbrev xmlns:xlink="http://www.w3.org/1999/xlink" xlink:title="β-tubulin" id="ABBRID0ETGCI" xlink:type="simple">tub2</abbrev></italic>, <italic><abbrev xmlns:xlink="http://www.w3.org/1999/xlink" xlink:title="RNA polymerase II second largest subunit" id="ABBRID0EYGCI" xlink:type="simple">rpb2</abbrev></italic> and <italic><abbrev xmlns:xlink="http://www.w3.org/1999/xlink" xlink:title="translation elongation factor 1-α" id="ABBRID0E4GCI" xlink:type="simple">tef1</abbrev></italic> multiple sequence alignment of selected members of <tp:taxon-name><tp:taxon-name-part taxon-name-part-type="family">Nectriaceae</tp:taxon-name-part></tp:taxon-name>. Maximum likelihood bootstrap (MLB) support values ≥ 70% and Bayesian posterior probabilities (BPP) ≥ 0.9 are given above branches (MLB/BPP). The positions of studied strains are indicated in bold. Ex-type, ex-epitype, ex-isotype, ex-paratype strains are indicated with T, <abbrev xmlns:xlink="http://www.w3.org/1999/xlink" xlink:title="ex-epitype" id="ABBRID0EGHCI" xlink:type="simple">ET</abbrev>, <abbrev xmlns:xlink="http://www.w3.org/1999/xlink" xlink:title="ex-isotype" id="ABBRID0EKHCI" xlink:type="simple">IT</abbrev>, <abbrev xmlns:xlink="http://www.w3.org/1999/xlink" xlink:title="ex-paratype" id="ABBRID0EOHCI" xlink:type="simple">PT</abbrev> respectively. A name inside quotation marks refers to the misidentified taxonomic affiliation. The scale bar represents the average number of substitutions per site.</p></caption><graphic xmlns:xlink="http://www.w3.org/1999/xlink" xlink:href="mycokeys-113-337-g002.jpg" position="float" orientation="portrait" xlink:type="simple" id="oo_1249091.jpg"><uri content-type="original_file" xlink:type="simple">https://binary.pensoft.net/fig/1249091</uri></graphic></fig></tp:treatment-sec><ref-list><ref id="B7"><mixed-citation xmlns:xlink="http://www.w3.org/1999/xlink" xlink:type="simple"><person-group><name name-style="western"><surname>Booth</surname><given-names>C</given-names></name></person-group> (<year>1959</year>) <article-title>Studies of <tp:taxon-name><tp:taxon-name-part taxon-name-part-type="class">Pyrenomycetes</tp:taxon-name-part></tp:taxon-name>. IV. <tp:taxon-name><tp:taxon-name-part taxon-name-part-type="genus">Nectria</tp:taxon-name-part></tp:taxon-name>.</article-title><source>Mycological Papers</source><volume>73</volume>: <fpage>1</fpage>–<lpage>115</lpage>.</mixed-citation></ref></ref-list></tp:taxon-treatment>
