# Supplementary material for: ﻿Resin outpourings on conifers are inhabited by more members of Nectriaceae (Hypocreales, Sordariomycetes) than previously thought
Source: MycoKeys. 2025 Feb 12;113:337–58. doi: 10.3897/mycokeys.113.140446 (PMC11840427; doi:10.3897/mycokeys.113.140446)
Supplement: XML Treatment for Pulchrospora [file mycokeys.113.140446-treatment2.xml]

<!DOCTYPE tp:taxon-treatment
  PUBLIC "-//TaxonX//DTD Taxonomic Treatment Publishing DTD v0 20100105//EN" "tax-treatment-NSO.dtd">
<tp:taxon-treatment xmlns:tp="http://www.plazi.org/taxpub"><tp:treatment-meta><kwd-group><label>Taxon classification</label><kwd>
                <named-content content-type="kingdom">Fungi</named-content>
              </kwd><kwd>
                <named-content content-type="order">Hypocreales</named-content>
              </kwd><kwd>
                <named-content content-type="family">Nectriaceae</named-content>
              </kwd></kwd-group><mixed-citation publication-type="journal"><person-group><name><surname>Czachura</surname><given-names>Paweł</given-names></name><name><surname>Janik</surname><given-names>Paulina</given-names></name></person-group><article-title>﻿Resin outpourings on conifers are inhabited by more members of <tp:taxon-name><tp:taxon-name-part taxon-name-part-type="family">Nectriaceae</tp:taxon-name-part></tp:taxon-name> (<tp:taxon-name><tp:taxon-name-part taxon-name-part-type="order">Hypocreales</tp:taxon-name-part></tp:taxon-name>, <tp:taxon-name><tp:taxon-name-part taxon-name-part-type="class">Sordariomycetes</tp:taxon-name-part></tp:taxon-name>) than previously thought</article-title><source>MycoKeys</source><day>12</day><month>02</month><year>2025</year><volume>113</volume><fpage>337</fpage><lpage>358</lpage><pub-id pub-id-type="doi">10.3897/mycokeys.113.140446</pub-id></mixed-citation></tp:treatment-meta><tp:nomenclature><label>﻿</label><tp:taxon-name>
              <object-id xmlns:xlink="http://www.w3.org/1999/xlink" content-type="arpha" xlink:type="simple">987440E8-8FCD-5FDA-9CEE-0B06D85E442C</object-id>
              <tp:taxon-name-part taxon-name-part-type="genus" reg="Pulchrospora">Pulchrospora</tp:taxon-name-part>
              <object-id xmlns:xlink="http://www.w3.org/1999/xlink" content-type="mycobank" xlink:type="simple">856973</object-id>
            </tp:taxon-name><tp:taxon-authority>Czachura &amp; Janik</tp:taxon-authority><tp:taxon-status xmlns:xlink="http://www.w3.org/1999/xlink" xlink:type="simple">gen. nov.</tp:taxon-status></tp:nomenclature><tp:treatment-sec sec-type="etymology" id="SECID0ENUCI"><title>Etymology.</title><p>The name refers to the beautiful shape of macroconidia of this genus.</p></tp:treatment-sec><tp:treatment-sec sec-type="description" id="SECID0ESUCI"><title>Description.</title><p>Mycelium consisting of branched, septate, hyaline, smooth hyphae. Aerial conidiophores unbranched or branched, hyaline, bearing terminal and lateral conidiogenous cells, or reduced to single conidiogenous cells borne laterally or terminally on aerial hyphae. Conidiogenous cells monophialidic, subcylindrical, cylindrical or slightly subulate, hyaline, often with a conspicuous flared collarettes, without noticeable periclinal thickening. Microconidia ellipsoidal, cylindrical, slightly reniform or obovoid, hyaline, smooth, aseptate or septate. Sporodochial conidiophores irregularly and verticillately branched, bearing lateral and terminal solitary monophialides. Sporodochial conidiogenous cells monophialidic, slightly subulate to subcylindrical, hyaline, collarettes absent or inconspicuous, without noticeable periclinal thickening. Sporodochial macroconidia falcate, slightly curved to curved with parallel walls, regularly wide along almost the entire length, tapering in apical cell toward the apex (rarely tapering towards both ends), apical cell slightly curved to curved, basal cell obtuse, non foot-shaped, aseptate or septate, hyaline, smooth. Chlamydospores unknown.</p></tp:treatment-sec><tp:treatment-sec sec-type="type species" id="SECID0EXUCI"><title>Type species.</title><p><italic><tp:taxon-name><tp:taxon-name-part taxon-name-part-type="genus" reg="Pulchrospora">Pulchrospora</tp:taxon-name-part><tp:taxon-name-part taxon-name-part-type="species" reg="resinae">resinae</tp:taxon-name-part></tp:taxon-name></italic> Czachura &amp; Janik.</p></tp:treatment-sec></tp:taxon-treatment>
