# Supplementary material for: ﻿Resin outpourings on conifers are inhabited by more members of Nectriaceae (Hypocreales, Sordariomycetes) than previously thought
Source: MycoKeys. 2025 Feb 12;113:337–58. doi: 10.3897/mycokeys.113.140446 (PMC11840427; doi:10.3897/mycokeys.113.140446)
Supplement: XML Treatment for Pulchrospora resinae [file mycokeys.113.140446-treatment3.xml]

<!DOCTYPE tp:taxon-treatment
  PUBLIC "-//TaxonX//DTD Taxonomic Treatment Publishing DTD v0 20100105//EN" "tax-treatment-NSO.dtd">
<tp:taxon-treatment xmlns:tp="http://www.plazi.org/taxpub"><tp:treatment-meta><kwd-group><label>Taxon classification</label><kwd>
                <named-content content-type="kingdom">Fungi</named-content>
              </kwd><kwd>
                <named-content content-type="order">Hypocreales</named-content>
              </kwd><kwd>
                <named-content content-type="family">Nectriaceae</named-content>
              </kwd></kwd-group><mixed-citation publication-type="journal"><person-group><name><surname>Czachura</surname><given-names>Paweł</given-names></name><name><surname>Janik</surname><given-names>Paulina</given-names></name></person-group><article-title>﻿Resin outpourings on conifers are inhabited by more members of <tp:taxon-name><tp:taxon-name-part taxon-name-part-type="family">Nectriaceae</tp:taxon-name-part></tp:taxon-name> (<tp:taxon-name><tp:taxon-name-part taxon-name-part-type="order">Hypocreales</tp:taxon-name-part></tp:taxon-name>, <tp:taxon-name><tp:taxon-name-part taxon-name-part-type="class">Sordariomycetes</tp:taxon-name-part></tp:taxon-name>) than previously thought</article-title><source>MycoKeys</source><day>12</day><month>02</month><year>2025</year><volume>113</volume><fpage>337</fpage><lpage>358</lpage><pub-id pub-id-type="doi">10.3897/mycokeys.113.140446</pub-id></mixed-citation></tp:treatment-meta><tp:nomenclature><label>﻿</label><tp:taxon-name>
              <object-id xmlns:xlink="http://www.w3.org/1999/xlink" content-type="arpha" xlink:type="simple">71F33282-AE2F-57DF-B77E-6C5B8021920A</object-id>
              <tp:taxon-name-part taxon-name-part-type="genus" reg="Pulchrospora">Pulchrospora</tp:taxon-name-part>
              <tp:taxon-name-part taxon-name-part-type="species" reg="resinae">resinae</tp:taxon-name-part>
              <object-id xmlns:xlink="http://www.w3.org/1999/xlink" content-type="mycobank" xlink:type="simple">856974</object-id>
            </tp:taxon-name><tp:taxon-authority>Czachura &amp; Janik</tp:taxon-authority><tp:taxon-status xmlns:xlink="http://www.w3.org/1999/xlink" xlink:type="simple">sp. nov.</tp:taxon-status><xref ref-type="fig" rid="F5">Figs 5</xref><xref ref-type="fig" rid="F6">, 6</xref></tp:nomenclature><tp:treatment-sec sec-type="etymology" id="SECID0E1WCI"><title>Etymology.</title><p>The name refers to the habitat of this species.</p></tp:treatment-sec><tp:treatment-sec sec-type="Typus" id="SECID0E6WCI"><title>Typus.</title><p>Poland, Podkarpackie Province, Krosno County, the Modrzyna Reserve, isolated from the resin of <italic><tp:taxon-name><tp:taxon-name-part taxon-name-part-type="genus" reg="Abies">Abies</tp:taxon-name-part><tp:taxon-name-part taxon-name-part-type="species" reg="alba">alba</tp:taxon-name-part></tp:taxon-name></italic>, 21. Jun. 2021, leg. P. Czachura (holotype: KRAM F-60003; culture ex-type: <named-content xmlns:xlink="http://www.w3.org/1999/xlink" content-type="dwc:institutional_code" xlink:title="Westerdijk Fungal Biodiverity Institute, Utrecht, The Netherlands" xlink:href="http://grbio.org/institution/centraalbureau-voor-schimmelcultures-cbs-fungal-biodiversity-centre" xlink:type="simple">CBS</named-content> 152413).</p></tp:treatment-sec><tp:treatment-sec sec-type="description" id="SECID0EYXCI"><title>Description.</title><p>Mycelium consisting of branched, septate, hyaline, smooth hyphae, 1.5–5.5 µm diam., with frequent anastomoses. Aerial conidiophores arising laterally or terminally from somatic hyphae, 16.8–68.4 μm long, unbranched or branched, hyaline, smooth- and thin-walled, bearing terminal and lateral conidiogenous cells, or more commonly reduced to single conidiogenous cells borne laterally or terminally on aerial hyphae. Conidiogenous cells monophialidic, subcylindrical, cylindrical or slightly subulate, hyaline, smooth- and thin-walled, 16.8–48.5 μm long, at the base 2.2–3.6 μm wide and at the apex 1.3–2.0 μm wide, often with conspicuous flared collarettes, without noticeable periclinal thickening. Microconidia forming small false heads, ellipsoidal, cylindrical, slightly reniform or obovoid, hyaline, smooth- and thin-walled, aseptate or rarely 1-septate, 3.8–21.6 × 2.4–4.5 μm. Sporodochial conidiophores densely packed, irregularly and verticillately branched, bearing lateral and terminal solitary monophialides. Sporodochial conidiogenous cells monophialidic, slightly subulate to subcylindrical, hyaline, smooth-walled, 17.2–32.2 μm long, at the base 2.4–3.3 μm wide and at the apex 1.5–2.2 μm wide, collarettes absent or inconspicuous, without noticeable periclinal thickening. Sporodochial macroconidia falcate, slightly curved to curved with parallel walls, regularly wide along almost the entire length, tapering in apical cell toward the apex (rarely tapering towards both ends), apical cell slightly curved to curved, basal cell obtuse, non-foot-shaped, 1–5-septate (rarely aseptate or 6–7-septate), hyaline, smooth, 14.3–44.8 × 3.1–4.8 μm.</p><fig id="F5" position="float" orientation="portrait"><object-id xmlns:xlink="http://www.w3.org/1999/xlink" content-type="doi" xlink:type="simple">10.3897/mycokeys.113.140446.figure5</object-id><object-id xmlns:xlink="http://www.w3.org/1999/xlink" content-type="arpha" xlink:type="simple">308873BA-8903-5CB3-BD93-8C6F7CB3FFA7</object-id><label>Figure 5.</label><caption><p>Morphology of cultures of <italic><tp:taxon-name><tp:taxon-name-part taxon-name-part-type="genus" reg="Pulchrospora">Pulchrospora</tp:taxon-name-part><tp:taxon-name-part taxon-name-part-type="species" reg="resinae">resinae</tp:taxon-name-part></tp:taxon-name></italic> (<named-content xmlns:xlink="http://www.w3.org/1999/xlink" content-type="dwc:institutional_code" xlink:title="Westerdijk Fungal Biodiverity Institute, Utrecht, The Netherlands" xlink:href="http://grbio.org/institution/centraalbureau-voor-schimmelcultures-cbs-fungal-biodiversity-centre" xlink:type="simple">CBS</named-content> 152413) after 2 weeks of growth at 25 °C <bold>A, B</bold> colony on <abbrev xmlns:xlink="http://www.w3.org/1999/xlink" xlink:title="malt extract agar" id="ABBRID0E1YCI" xlink:type="simple">MEA</abbrev><bold>C, D</bold> colony on <abbrev xmlns:xlink="http://www.w3.org/1999/xlink" xlink:title="oatmeal agar" id="ABBRID0EAZCI" xlink:type="simple">OA</abbrev><bold>E, F</bold> colony on <abbrev xmlns:xlink="http://www.w3.org/1999/xlink" xlink:title="potato dextrose agar" id="ABBRID0EGZCI" xlink:type="simple">PDA</abbrev><bold>G, H</bold> colony on <abbrev xmlns:xlink="http://www.w3.org/1999/xlink" xlink:title="synthetic nutrient-poor agar" id="ABBRID0EMZCI" xlink:type="simple">SNA</abbrev>.</p></caption><graphic xmlns:xlink="http://www.w3.org/1999/xlink" xlink:href="mycokeys-113-337-g005.jpg" position="float" orientation="portrait" xlink:type="simple" id="oo_1249094.jpg"><uri content-type="original_file" xlink:type="simple">https://binary.pensoft.net/fig/1249094</uri></graphic></fig></tp:treatment-sec><tp:treatment-sec sec-type="description" id="SECID0EVZCI"><title>Culture characteristics.</title><p>Colony on <abbrev xmlns:xlink="http://www.w3.org/1999/xlink" xlink:title="malt extract agar" id="ABBRID0E2ZCI" xlink:type="simple">MEA</abbrev> umbonate with slightly undulate margin, rosy buff with white aerial mycelium, reaching 12 mm diam. after 2 weeks at 15 °C and 19 mm diam. after 2 weeks at 25 °C, reverse pale buff. Colony on <abbrev xmlns:xlink="http://www.w3.org/1999/xlink" xlink:title="oatmeal agar" id="ABBRID0E6ZCI" xlink:type="simple">OA</abbrev> flat with crenate margin, whitish, reaching 18 mm diam. after 2 weeks at 15 °C and 25 mm diam. after 2 weeks at 25 °C, reverse whitish to slightly pale yellow. Colony on <abbrev xmlns:xlink="http://www.w3.org/1999/xlink" xlink:title="potato dextrose agar" id="ABBRID0ED1CI" xlink:type="simple">PDA</abbrev> umbonate with slightly undulate margin, pale buff to pale rosy buff, reaching 11 mm diam. after 2 weeks at 15 °C and 22 mm diam. after 2 weeks at 25 °C, reverse pale buff. Colony on <abbrev xmlns:xlink="http://www.w3.org/1999/xlink" xlink:title="synthetic nutrient-poor agar" id="ABBRID0EH1CI" xlink:type="simple">SNA</abbrev> flat with crenate margin, whitish, reaching 11 mm diam. after 2 weeks at 15 °C and 21 mm diam. after 2 weeks at 25 °C, reverse whitish.</p><fig id="F6" position="float" orientation="portrait"><object-id xmlns:xlink="http://www.w3.org/1999/xlink" content-type="doi" xlink:type="simple">10.3897/mycokeys.113.140446.figure6</object-id><object-id xmlns:xlink="http://www.w3.org/1999/xlink" content-type="arpha" xlink:type="simple">E60170F7-CF74-5E25-ADE4-82303C63BF47</object-id><label>Figure 6.</label><caption><p>Morphology of <italic><tp:taxon-name><tp:taxon-name-part taxon-name-part-type="genus" reg="Pulchrospora">Pulchrospora</tp:taxon-name-part><tp:taxon-name-part taxon-name-part-type="species" reg="resinae">resinae</tp:taxon-name-part></tp:taxon-name></italic> (<named-content xmlns:xlink="http://www.w3.org/1999/xlink" content-type="dwc:institutional_code" xlink:title="Westerdijk Fungal Biodiverity Institute, Utrecht, The Netherlands" xlink:href="http://grbio.org/institution/centraalbureau-voor-schimmelcultures-cbs-fungal-biodiversity-centre" xlink:type="simple">CBS</named-content> 152413). <bold>A</bold> hyphae <bold>B</bold> anastomosing hyphae <bold>C–E</bold> conidiophores and monophialidic conidiogenous cells with arising microconidia <bold>F–H</bold> microconidia <bold>I, J</bold> sporodochial conidiophores and conidiogenous cells with arising macroconidia <bold>K</bold> macroconidia. Scale bars: 10 µm (<bold>A–K</bold>).</p></caption><graphic xmlns:xlink="http://www.w3.org/1999/xlink" xlink:href="mycokeys-113-337-g006.jpg" position="float" orientation="portrait" xlink:type="simple" id="oo_1249095.jpg"><uri content-type="original_file" xlink:type="simple">https://binary.pensoft.net/fig/1249095</uri></graphic></fig></tp:treatment-sec><tp:treatment-sec sec-type="material" id="SECID0EZ2CI"><title>Additional specimens examined.</title><p>Poland, Podkarpackie Province, Krosno County, the Modrzyna Reserve, isolated from the resin of <italic><tp:taxon-name><tp:taxon-name-part taxon-name-part-type="genus" reg="Abies">Abies</tp:taxon-name-part><tp:taxon-name-part taxon-name-part-type="species" reg="alba">alba</tp:taxon-name-part></tp:taxon-name></italic>, 22. Jun. 2021, leg. P. Czachura (KRAM F-60004; culture <named-content xmlns:xlink="http://www.w3.org/1999/xlink" content-type="dwc:institutional_code" xlink:title="Westerdijk Fungal Biodiverity Institute, Utrecht, The Netherlands" xlink:href="http://grbio.org/institution/centraalbureau-voor-schimmelcultures-cbs-fungal-biodiversity-centre" xlink:type="simple">CBS</named-content> 152414); Poland, Podkarpackie Province, Krosno County, the Modrzyna Reserve, isolated from the resin of <italic><tp:taxon-name><tp:taxon-name-part taxon-name-part-type="genus" reg="Picea">Picea</tp:taxon-name-part><tp:taxon-name-part taxon-name-part-type="species" reg="abies">abies</tp:taxon-name-part></tp:taxon-name></italic>, 23. Oct. 2020, leg. P. Czachura (KRAM F-60005; culture <named-content xmlns:xlink="http://www.w3.org/1999/xlink" content-type="dwc:institutional_code" xlink:title="Westerdijk Fungal Biodiverity Institute, Utrecht, The Netherlands" xlink:href="http://grbio.org/institution/centraalbureau-voor-schimmelcultures-cbs-fungal-biodiversity-centre" xlink:type="simple">CBS</named-content> 152415); Poland, Świętokrzyskie Province, Kielce County, the Świętokrzyski National Park, the strict protection area Psarski Dół, isolated from the resin of <italic><tp:taxon-name><tp:taxon-name-part taxon-name-part-type="genus" reg="Picea">Picea</tp:taxon-name-part><tp:taxon-name-part taxon-name-part-type="species" reg="abies">abies</tp:taxon-name-part></tp:taxon-name></italic>, 16. Oct. 2020, leg. P. Czachura (KRAM F-60006; culture <named-content xmlns:xlink="http://www.w3.org/1999/xlink" content-type="dwc:institutional_code" xlink:title="Westerdijk Fungal Biodiverity Institute, Utrecht, The Netherlands" xlink:href="http://grbio.org/institution/centraalbureau-voor-schimmelcultures-cbs-fungal-biodiversity-centre" xlink:type="simple">CBS</named-content> 152416).</p></tp:treatment-sec><tp:treatment-sec sec-type="notes" id="SECID0EY4CI"><title>Notes.</title><p><italic><tp:taxon-name><tp:taxon-name-part taxon-name-part-type="genus" reg="Pulchrospora">Pulchrospora</tp:taxon-name-part><tp:taxon-name-part taxon-name-part-type="species" reg="resinae">resinae</tp:taxon-name-part></tp:taxon-name></italic> gen. et sp. nov. is phylogenetically closest to the genera <italic><tp:taxon-name><tp:taxon-name-part taxon-name-part-type="genus" reg="Cosmospora">Cosmospora</tp:taxon-name-part></tp:taxon-name></italic>, <italic><tp:taxon-name><tp:taxon-name-part taxon-name-part-type="genus" reg="Cosmosporella">Cosmosporella</tp:taxon-name-part></tp:taxon-name></italic>, <italic><tp:taxon-name><tp:taxon-name-part taxon-name-part-type="genus" reg="Dialonectria">Dialonectria</tp:taxon-name-part></tp:taxon-name></italic> and <italic><tp:taxon-name><tp:taxon-name-part taxon-name-part-type="genus" reg="Pseudocosmospora">Pseudocosmospora</tp:taxon-name-part></tp:taxon-name></italic>. All these genera formed the highly supported clade (MLB = 99%, BPP = 1) but with unresolved relationship between genera in this group (Fig. <xref ref-type="fig" rid="F2">2</xref>). <italic><tp:taxon-name><tp:taxon-name-part taxon-name-part-type="genus" reg="Pulchrospora">Pulchrospora</tp:taxon-name-part><tp:taxon-name-part taxon-name-part-type="species" reg="resinae">resinae</tp:taxon-name-part></tp:taxon-name></italic> produces micro- and macroconidia similarly to <italic><tp:taxon-name><tp:taxon-name-part taxon-name-part-type="genus" reg="Dialonectria">Dialonectria</tp:taxon-name-part></tp:taxon-name></italic> and <italic><tp:taxon-name><tp:taxon-name-part taxon-name-part-type="genus" reg="Cosmosporella">Cosmosporella</tp:taxon-name-part></tp:taxon-name></italic>. However, <italic><tp:taxon-name><tp:taxon-name-part taxon-name-part-type="genus" reg="Pulchrospora">P.</tp:taxon-name-part><tp:taxon-name-part taxon-name-part-type="species" reg="resinae">resinae</tp:taxon-name-part></tp:taxon-name></italic> produces microconidia on aerial conidiophores and macroconidia are produced on sporodochial conidiophores, like in the genus <italic><tp:taxon-name><tp:taxon-name-part taxon-name-part-type="genus" reg="Dialonectria">Dialonectria</tp:taxon-name-part></tp:taxon-name></italic>, but differently from the genus <italic><tp:taxon-name><tp:taxon-name-part taxon-name-part-type="genus" reg="Cosmosporella">Cosmosporella</tp:taxon-name-part></tp:taxon-name></italic> whose members produce micro- and macroconidia on aerial conidiophores (<xref ref-type="bibr" rid="B27">Huang et al. 2018</xref>; <xref ref-type="bibr" rid="B15">Crous et al. 2021</xref>; <xref ref-type="bibr" rid="B40">Perera et al. 2023</xref>). Moreover, the general morphology of macroconidia between these genera differs significantly. Macroconidia of <italic><tp:taxon-name><tp:taxon-name-part taxon-name-part-type="genus" reg="Pulchrospora">P.</tp:taxon-name-part><tp:taxon-name-part taxon-name-part-type="species" reg="resinae">resinae</tp:taxon-name-part></tp:taxon-name></italic> are characterised by being regularly wide along almost the entire length, tapering toward the apex (mostly) and obtuse, non-foot-shaped base, in contrast to members of <italic><tp:taxon-name><tp:taxon-name-part taxon-name-part-type="genus" reg="Dialonectria">Dialonectria</tp:taxon-name-part></tp:taxon-name></italic> and <italic><tp:taxon-name><tp:taxon-name-part taxon-name-part-type="genus" reg="Cosmosporella">Cosmosporella</tp:taxon-name-part></tp:taxon-name></italic>, whose macroconidia are characterised by slightly tapering towards both ends and having foot-shaped basal cells (<xref ref-type="bibr" rid="B15">Crous et al. 2021</xref>). Additionally, macroconidia of <italic><tp:taxon-name><tp:taxon-name-part taxon-name-part-type="genus" reg="Cosmosporella">Cosmosporella</tp:taxon-name-part></tp:taxon-name></italic> are commonly irregularly wide and longer (50–90 μm) than macroconidia of <italic><tp:taxon-name><tp:taxon-name-part taxon-name-part-type="genus" reg="Pulchrospora">P.</tp:taxon-name-part><tp:taxon-name-part taxon-name-part-type="species" reg="resinae">resinae</tp:taxon-name-part></tp:taxon-name></italic> which measured 14.3–44.8 μm (<xref ref-type="bibr" rid="B19">Gerlach and Nirenberg 1982</xref>; <xref ref-type="bibr" rid="B15">Crous et al. 2021</xref>).</p></tp:treatment-sec><tp:treatment-sec><!--Section generated to contain objects referenced in tp:taxon-treatment.--><fig id="F2" position="float" orientation="portrait"><object-id xmlns:xlink="http://www.w3.org/1999/xlink" content-type="doi" xlink:type="simple">10.3897/mycokeys.113.140446.figure2</object-id><object-id xmlns:xlink="http://www.w3.org/1999/xlink" content-type="arpha" xlink:type="simple">71EC4ABD-2C2E-5FDA-994D-0FF452D4A45B</object-id><label>Figure 2.</label><caption><p>Maximum likelihood consensus tree inferred from the combined ITS, LSU, <italic><abbrev xmlns:xlink="http://www.w3.org/1999/xlink" xlink:title="β-tubulin" id="ABBRID0ETGCI" xlink:type="simple">tub2</abbrev></italic>, <italic><abbrev xmlns:xlink="http://www.w3.org/1999/xlink" xlink:title="RNA polymerase II second largest subunit" id="ABBRID0EYGCI" xlink:type="simple">rpb2</abbrev></italic> and <italic><abbrev xmlns:xlink="http://www.w3.org/1999/xlink" xlink:title="translation elongation factor 1-α" id="ABBRID0E4GCI" xlink:type="simple">tef1</abbrev></italic> multiple sequence alignment of selected members of <tp:taxon-name><tp:taxon-name-part taxon-name-part-type="family">Nectriaceae</tp:taxon-name-part></tp:taxon-name>. Maximum likelihood bootstrap (MLB) support values ≥ 70% and Bayesian posterior probabilities (BPP) ≥ 0.9 are given above branches (MLB/BPP). The positions of studied strains are indicated in bold. Ex-type, ex-epitype, ex-isotype, ex-paratype strains are indicated with T, <abbrev xmlns:xlink="http://www.w3.org/1999/xlink" xlink:title="ex-epitype" id="ABBRID0EGHCI" xlink:type="simple">ET</abbrev>, <abbrev xmlns:xlink="http://www.w3.org/1999/xlink" xlink:title="ex-isotype" id="ABBRID0EKHCI" xlink:type="simple">IT</abbrev>, <abbrev xmlns:xlink="http://www.w3.org/1999/xlink" xlink:title="ex-paratype" id="ABBRID0EOHCI" xlink:type="simple">PT</abbrev> respectively. A name inside quotation marks refers to the misidentified taxonomic affiliation. The scale bar represents the average number of substitutions per site.</p></caption><graphic xmlns:xlink="http://www.w3.org/1999/xlink" xlink:href="mycokeys-113-337-g002.jpg" position="float" orientation="portrait" xlink:type="simple" id="oo_1249091.jpg"><uri content-type="original_file" xlink:type="simple">https://binary.pensoft.net/fig/1249091</uri></graphic></fig></tp:treatment-sec><ref-list><ref id="B27"><mixed-citation xmlns:xlink="http://www.w3.org/1999/xlink" xlink:type="simple"><person-group><name name-style="western"><surname>Huang</surname><given-names>SK</given-names></name><name name-style="western"><surname>Jeewon</surname><given-names>R</given-names></name><name name-style="western"><surname>Hyde</surname><given-names>KD</given-names></name><name name-style="western"><surname>Bhat</surname><given-names>DJ</given-names></name><name name-style="western"><surname>Wen</surname><given-names>TC</given-names></name></person-group> (<year>2018</year>) <article-title>Novel taxa within <tp:taxon-name><tp:taxon-name-part taxon-name-part-type="family">Nectriaceae</tp:taxon-name-part></tp:taxon-name>: <italic><tp:taxon-name><tp:taxon-name-part taxon-name-part-type="genus">Cosmosporella</tp:taxon-name-part></tp:taxon-name></italic> gen. nov. and <italic><tp:taxon-name><tp:taxon-name-part taxon-name-part-type="genus">Aquanectria</tp:taxon-name-part></tp:taxon-name></italic> sp. nov. from freshwater habitats in China. Cryptogamie.</article-title><source>Mycologie</source><volume>39</volume>(<issue>2</issue>): <fpage>169</fpage>–<lpage>192</lpage>. <ext-link xlink:href="10.7872/crym/v39.iss2.2018.169" ext-link-type="doi" xlink:type="simple">https://doi.org/10.7872/crym/v39.iss2.2018.169</ext-link></mixed-citation></ref><ref id="B15"><mixed-citation xmlns:xlink="http://www.w3.org/1999/xlink" xlink:type="simple"><person-group><name name-style="western"><surname>Crous</surname><given-names>PW</given-names></name><name name-style="western"><surname>Lombard</surname><given-names>L</given-names></name><name name-style="western"><surname>Sandoval-Denis</surname><given-names>M</given-names></name><name name-style="western"><surname>Seifert</surname><given-names>KA</given-names></name><name name-style="western"><surname>Schroers</surname><given-names>HJ</given-names></name><name name-style="western"><surname>Chaverri</surname><given-names>P</given-names></name><name name-style="western"><surname>Gené</surname><given-names>J</given-names></name><name name-style="western"><surname>Guarro</surname><given-names>J</given-names></name><name name-style="western"><surname>Hirooka</surname><given-names>Y</given-names></name><name name-style="western"><surname>Bensch</surname><given-names>K</given-names></name><name name-style="western"><surname>Kema</surname><given-names>GHJ</given-names></name><name name-style="western"><surname>Lamprecht</surname><given-names>SC</given-names></name><name name-style="western"><surname>Cai</surname><given-names>L</given-names></name><name name-style="western"><surname>Rossman</surname><given-names>AY</given-names></name><name name-style="western"><surname>Stadler</surname><given-names>M</given-names></name><name name-style="western"><surname>Summerbell</surname><given-names>RC</given-names></name><name name-style="western"><surname>Taylor</surname><given-names>JW</given-names></name><name name-style="western"><surname>Ploch</surname><given-names>S</given-names></name><name name-style="western"><surname>Visagie</surname><given-names>CM</given-names></name><name name-style="western"><surname>Yilmaz</surname><given-names>N</given-names></name><name name-style="western"><surname>Frisvad</surname><given-names>JC</given-names></name><name name-style="western"><surname>Abdel-Azeem</surname><given-names>AM</given-names></name><name name-style="western"><surname>Abdollahzadeh</surname><given-names>J</given-names></name><name name-style="western"><surname>Abdolrasouli</surname><given-names>A</given-names></name><name name-style="western"><surname>Akulov</surname><given-names>A</given-names></name><name name-style="western"><surname>Alberts</surname><given-names>JF</given-names></name><name name-style="western"><surname>Araújo</surname><given-names>JPM</given-names></name><name name-style="western"><surname>Ariyawansa</surname><given-names>HA</given-names></name><name name-style="western"><surname>Bakhshi</surname><given-names>M</given-names></name><name name-style="western"><surname>Bendiksby</surname><given-names>M</given-names></name><name name-style="western"><surname>Ben Hadj Amor</surname><given-names>A</given-names></name><name name-style="western"><surname>Bezerra</surname><given-names>JDP</given-names></name><name name-style="western"><surname>Boekhout</surname><given-names>T</given-names></name><name name-style="western"><surname>Câmara</surname><given-names>MPS</given-names></name><name name-style="western"><surname>Carbia</surname><given-names>M</given-names></name><name name-style="western"><surname>Cardinali</surname><given-names>G</given-names></name><name name-style="western"><surname>Castañeda-Ruiz</surname><given-names>RF</given-names></name><name name-style="western"><surname>Celis</surname><given-names>A</given-names></name><name name-style="western"><surname>Chaturvedi</surname><given-names>V</given-names></name><name name-style="western"><surname>Collemare</surname><given-names>J</given-names></name><name name-style="western"><surname>Croll</surname><given-names>D</given-names></name><name name-style="western"><surname>Damm</surname><given-names>U</given-names></name><name name-style="western"><surname>Decock</surname><given-names>CA</given-names></name><name name-style="western"><surname>de Vries</surname><given-names>RP</given-names></name><name name-style="western"><surname>Ezekiel</surname><given-names>CN</given-names></name><name name-style="western"><surname>Fan</surname><given-names>XL</given-names></name><name name-style="western"><surname>Fernández</surname><given-names>NB</given-names></name><name name-style="western"><surname>Gaya</surname><given-names>E</given-names></name><name name-style="western"><surname>González</surname><given-names>CD</given-names></name><name name-style="western"><surname>Gramaje</surname><given-names>D</given-names></name><name name-style="western"><surname>Groenewald</surname><given-names>JZ</given-names></name><name name-style="western"><surname>Grube</surname><given-names>M</given-names></name><name name-style="western"><surname>Guevara-Suarez</surname><given-names>M</given-names></name><name name-style="western"><surname>Gupta</surname><given-names>VK</given-names></name><name name-style="western"><surname>Guarnaccia</surname><given-names>V</given-names></name><name name-style="western"><surname>Haddaji</surname><given-names>A</given-names></name><name name-style="western"><surname>Hagen</surname><given-names>F</given-names></name><name name-style="western"><surname>Haelewaters</surname><given-names>D</given-names></name><name name-style="western"><surname>Hansen</surname><given-names>K</given-names></name><name name-style="western"><surname>Hashimoto</surname><given-names>A</given-names></name><name name-style="western"><surname>Hernández-Restrepo</surname><given-names>M</given-names></name><name name-style="western"><surname>Houbraken</surname><given-names>J</given-names></name><name name-style="western"><surname>Hubka</surname><given-names>V</given-names></name><name name-style="western"><surname>Hyde</surname><given-names>KD</given-names></name><name name-style="western"><surname>Iturriaga</surname><given-names>T</given-names></name><name name-style="western"><surname>Jeewon</surname><given-names>R</given-names></name><name name-style="western"><surname>Johnston</surname><given-names>PR</given-names></name><name name-style="western"><surname>Jurjević</surname><given-names>Ž</given-names></name><name name-style="western"><surname>Karalti</surname><given-names>I</given-names></name><name name-style="western"><surname>Korsten</surname><given-names>L</given-names></name><name name-style="western"><surname>Kuramae</surname><given-names>EE</given-names></name><name name-style="western"><surname>Kušan</surname><given-names>I</given-names></name><name name-style="western"><surname>Labuda</surname><given-names>R</given-names></name><name name-style="western"><surname>Lawrence</surname><given-names>DP</given-names></name><name name-style="western"><surname>Lee</surname><given-names>HB</given-names></name><name name-style="western"><surname>Lechat</surname><given-names>C</given-names></name><name name-style="western"><surname>Li</surname><given-names>HY</given-names></name><name name-style="western"><surname>Litovka</surname><given-names>YA</given-names></name><name name-style="western"><surname>Maharachchikumbura</surname><given-names>SSN</given-names></name><name name-style="western"><surname>Marin-Felix</surname><given-names>Y</given-names></name><name name-style="western"><surname>Matio Kemkuignou</surname><given-names>B</given-names></name><name name-style="western"><surname>Matočec</surname><given-names>N</given-names></name><name name-style="western"><surname>McTaggart</surname><given-names>AR</given-names></name><name name-style="western"><surname>Mlčoch</surname><given-names>P</given-names></name><name name-style="western"><surname>Mugnai</surname><given-names>L</given-names></name><name name-style="western"><surname>Nakashima</surname><given-names>C</given-names></name><name name-style="western"><surname>Nilsson</surname><given-names>RH</given-names></name><name name-style="western"><surname>Noumeur</surname><given-names>SR</given-names></name><name name-style="western"><surname>Pavlov</surname><given-names>IN</given-names></name><name name-style="western"><surname>Peralta</surname><given-names>MP</given-names></name><name name-style="western"><surname>Phillips</surname><given-names>AJL</given-names></name><name name-style="western"><surname>Pitt</surname><given-names>JI</given-names></name><name name-style="western"><surname>Polizzi</surname><given-names>G</given-names></name><name name-style="western"><surname>Quaedvlieg</surname><given-names>W</given-names></name><name name-style="western"><surname>Rajeshkumar</surname><given-names>KC</given-names></name><name name-style="western"><surname>Restrepo</surname><given-names>S</given-names></name><name name-style="western"><surname>Rhaiem</surname><given-names>A</given-names></name><name name-style="western"><surname>Robert</surname><given-names>J</given-names></name><name name-style="western"><surname>Robert</surname><given-names>V</given-names></name><name name-style="western"><surname>Rodrigues</surname><given-names>AM</given-names></name><name name-style="western"><surname>Salgado-Salazar</surname><given-names>C</given-names></name><name name-style="western"><surname>Samson</surname><given-names>RA</given-names></name><name name-style="western"><surname>Santos</surname><given-names>ACS</given-names></name><name name-style="western"><surname>Shivas</surname><given-names>RG</given-names></name><name name-style="western"><surname>Souza-Motta</surname><given-names>CM</given-names></name><name name-style="western"><surname>Sun</surname><given-names>GY</given-names></name><name name-style="western"><surname>Swart</surname><given-names>WJ</given-names></name><name name-style="western"><surname>Szoke</surname><given-names>S</given-names></name><name name-style="western"><surname>Tan</surname><given-names>YP</given-names></name><name name-style="western"><surname>Taylor</surname><given-names>JE</given-names></name><name name-style="western"><surname>Taylor</surname><given-names>PWJ</given-names></name><name name-style="western"><surname>Tiago</surname><given-names>PV</given-names></name><name name-style="western"><surname>Váczy</surname><given-names>KZ</given-names></name><name name-style="western"><surname>van de Wiele</surname><given-names>N</given-names></name><name name-style="western"><surname>van der Merwe</surname><given-names>NA</given-names></name><name name-style="western"><surname>Verkley</surname><given-names>GJM</given-names></name><name name-style="western"><surname>Vieira</surname><given-names>WAS</given-names></name><name name-style="western"><surname>Vizzini</surname><given-names>A</given-names></name><name name-style="western"><surname>Weir</surname><given-names>BS</given-names></name><name name-style="western"><surname>Wijayawardene</surname><given-names>NN</given-names></name><name name-style="western"><surname>Xia</surname><given-names>JW</given-names></name><name name-style="western"><surname>Yáñez-Morales</surname><given-names>MJ</given-names></name><name name-style="western"><surname>Yurkov</surname><given-names>A</given-names></name><name name-style="western"><surname>Zamora</surname><given-names>JC</given-names></name><name name-style="western"><surname>Zare</surname><given-names>R</given-names></name><name name-style="western"><surname>Zhang</surname><given-names>CL</given-names></name><name name-style="western"><surname>Thines</surname><given-names>M</given-names></name></person-group> (<year>2021</year>) <article-title><italic><tp:taxon-name><tp:taxon-name-part taxon-name-part-type="genus">Fusarium</tp:taxon-name-part></tp:taxon-name></italic>: More than a node or a foot-shaped basal cell.</article-title><source>Studies in Mycology</source><volume>98</volume>(<issue>100116</issue>): <fpage>1</fpage>–<lpage>184</lpage>. <ext-link xlink:href="10.1016/j.simyco.2021.100116" ext-link-type="doi" xlink:type="simple">https://doi.org/10.1016/j.simyco.2021.100116</ext-link></mixed-citation></ref><ref id="B40"><mixed-citation xmlns:xlink="http://www.w3.org/1999/xlink" xlink:type="simple"><person-group><name name-style="western"><surname>Perera</surname><given-names>RH</given-names></name><name name-style="western"><surname>Hyde</surname><given-names>KD</given-names></name><name name-style="western"><surname>Jones</surname><given-names>EBG</given-names></name><name name-style="western"><surname>Maharachchikumbura</surname><given-names>SSN</given-names></name><name name-style="western"><surname>Bundhun</surname><given-names>D</given-names></name><name name-style="western"><surname>Camporesi</surname><given-names>E</given-names></name><name name-style="western"><surname>Akulov</surname><given-names>A</given-names></name><name name-style="western"><surname>Liu</surname><given-names>JK</given-names></name><name name-style="western"><surname>Liu</surname><given-names>ZY</given-names></name></person-group> (<year>2023</year>) <article-title>Profile of <tp:taxon-name><tp:taxon-name-part taxon-name-part-type="family">Bionectriaceae</tp:taxon-name-part></tp:taxon-name>, <tp:taxon-name><tp:taxon-name-part taxon-name-part-type="family">Calcarisporiaceae</tp:taxon-name-part></tp:taxon-name>, <tp:taxon-name><tp:taxon-name-part taxon-name-part-type="family">Hypocreaceae</tp:taxon-name-part></tp:taxon-name>, <tp:taxon-name><tp:taxon-name-part taxon-name-part-type="family">Nectriaceae</tp:taxon-name-part></tp:taxon-name>, <tp:taxon-name><tp:taxon-name-part taxon-name-part-type="family">Tilachlidiaceae</tp:taxon-name-part></tp:taxon-name>, <tp:taxon-name><tp:taxon-name-part taxon-name-part-type="family">Ijuhyaceae</tp:taxon-name-part></tp:taxon-name> fam. nov., <tp:taxon-name><tp:taxon-name-part taxon-name-part-type="family">Stromatonectriaceae</tp:taxon-name-part></tp:taxon-name> fam. nov. and <tp:taxon-name><tp:taxon-name-part taxon-name-part-type="family">Xanthonectriaceae</tp:taxon-name-part></tp:taxon-name> fam. nov.</article-title><source>Fungal Diversity</source><volume>118</volume>(<issue>1</issue>): <fpage>95</fpage>–<lpage>271</lpage>. <ext-link xlink:href="10.1007/s13225-022-00512-1" ext-link-type="doi" xlink:type="simple">https://doi.org/10.1007/s13225-022-00512-1</ext-link></mixed-citation></ref><ref id="B19"><mixed-citation xmlns:xlink="http://www.w3.org/1999/xlink" xlink:type="simple"><person-group><name name-style="western"><surname>Gerlach</surname><given-names>W</given-names></name><name name-style="western"><surname>Nirenberg</surname><given-names>H</given-names></name></person-group> (<year>1982</year>) <article-title>The genus <italic><tp:taxon-name><tp:taxon-name-part taxon-name-part-type="genus">Fusarium</tp:taxon-name-part></tp:taxon-name></italic> – a pictorial atlas.</article-title><source>Mitteilungen aus der Biologischen Bundesanstalt für Land- und Forstwirtschaft Berlin-Dahlem</source><volume>209</volume>: <fpage>1</fpage>–<lpage>406</lpage>.</mixed-citation></ref></ref-list></tp:taxon-treatment>
